# Supplementary material for: The Phylogeography and Diversification of an Endemic Trapdoor Spider Genus, Stasimopus Simon 1892 (Araneae, Mygalomorphae, Stasimopidae) in the Karoo, South Africa
Source: Ecol Evol. 2024 Nov 24;14(11):e70621. doi: 10.1002/ece3.70621 (PMC11586105; doi:10.1002/ece3.70621)
Supplement: Supplementary file 2 — Table S1 [file ECE3-14-e70621-s001.xlsx]

## Sheet: Sheet1
Infraorder	Family	Genus	Species	CO1	Efɣ-1	16S	Voucher codes	Museum Voucher	Locality	Coordinates
Mygalomorpheae	Stasimopidae	Stasimopus	sp.	MK923763	MK923874	MK935573	02STAS01	NCA 2017/1834	South Africa, Northern Cape, Colesberg, 22km S; Groenfontein, 3.7km SSW; BioGaps site 3050_2500	-30.9153,25.0708
Mygalomorpheae	Stasimopidae	Stasimopus	unispinosus	MK923764	MK923875	MK935574	03STAS01	NCA 2017/1835	South Africa, Northern Cape, Richmond, 33km NNE; Graskop; BioGaps site 3105_2400	-31.1315,24.0573
Mygalomorpheae	Stasimopidae	Stasimopus	unispinosus	MK923765	MK923876	MK935575	03STAS02	NCA 2017/1836	South Africa, Northern Cape, Richmond, 33km NNE; Graskop; BioGaps site 3105_2400	-31.1315,24.0573
Mygalomorpheae	Stasimopidae	Stasimopus	unispinosus	MK923766	MK923877	---	03STAS03	NCA 2017/1837	South Africa, Northern Cape, Richmond, 33km NNE; Graskop; BioGaps site 3105_2400	-31.1315,24.0573
Mygalomorpheae	Stasimopidae	Stasimopus	maraisi	MK923767	MK923878	MK935576	04STAS01	NCA 2017/1839	South Africa, Northern Cape, Richmond, 12km SSE; Bloemhof mountain, 6km SSE; near BioGaps site 3130_2355	-31.5132,24.0064
Mygalomorpheae	Stasimopidae	Stasimopus	maraisi	MK923768	MK923879	MK935577	04STAS02	NCA 2017/1840	South Africa, Northern Cape, Richmond, 12km SSE; Bloemhof mountain, 6km SSE; near BioGaps site 3130_2355	-31.5132,24.0064
Mygalomorpheae	Stasimopidae	Stasimopus	maraisi	MK923769	MK923880	MK935578	04STAS03	NCA 2017/1841	South Africa, Northern Cape, Richmond, 12km SSE; Bloemhof mountain, 6km SSE; near BioGaps site 3130_2355	-31.5132,24.0064
Mygalomorpheae	Stasimopidae	Stasimopus	sp.	MK923770	MK923881	MK935579	05BSTAS01	NCA 2017/1843	South Africa, Western Cape, Victoria West, 69km SSE; Farm Sekretaris Kraal; BioGaps site 3155_2330	-31.9255,23.5200
Mygalomorpheae	Stasimopidae	Stasimopus	sp.	MK923771	MK923882	MK935580	05BSTAS02	NCA 2017/1844	South Africa, Western Cape, Victoria West, 69km SSE; Farm Sekretaris Kraal; BioGaps site 3155_2330	-31.9255,23.5200
Mygalomorpheae	Stasimopidae	Stasimopus	maraisi	MK923772	MK923883	MK935581	05BSTAS03	NCA 2017/1845	South Africa, Western Cape, Victoria West, 69km SSE; Farm Sekretaris Kraal; BioGaps site 3155_2330	-31.9255,23.5200
Mygalomorpheae	Stasimopidae	Stasimopus	maraisi	MK923773	MK923884	MK935582	05BSTAS04	NCA 2017/1846	South Africa, Western Cape, Victoria West, 69km SSE; Farm Sekretaris Kraal; BioGaps site 3155_2330	-31.9255,23.5200
Mygalomorpheae	Stasimopidae	Stasimopus	hamartia	MK923774	MK923885	MK935583	06STAS01	NCA 2017/1849	South Africa, Western Cape, Beaufort West, 49km ENE; Bruinrug, 4.3km WSW; BioGaps site 3215_2305	-32.2535,23.0939
Mygalomorpheae	Stasimopidae	Stasimopus	hamartia	MK923775	MK923886	MK935584	06STAS02	NCA 2017/1850	South Africa, Western Cape, Beaufort West, 49km ENE; Bruinrug, 4.3km WSW; BioGaps site 3215_2305	-32.2535,23.0939
Mygalomorpheae	Stasimopidae	Stasimopus	hamartia	MK923776	MK923887	MK935585	07STAS01	NCA 2017/1852	South Africa, Western Cape, Beaufort West, 57km NNE; Farm Taaiboschfontein; BioGaps site 3155_2250	-31.9265,22.9042
Mygalomorpheae	Stasimopidae	Stasimopus	maraisi	MK923777	MK923888	MK935586	07STAS02	NCA 2017/1853	South Africa, Western Cape, Beaufort West, 57km NNE; Farm Taaiboschfontein; BioGaps site 3155_2250	-31.9265,22.9042
Mygalomorpheae	Stasimopidae	Stasimopus	hamartia	MK923778	MK923889	MK935587	07STAS03	NCA 2017/1854	South Africa, Western Cape, Beaufort West, 57km NNE; Farm Taaiboschfontein; BioGaps site 3155_2250	-31.9265,22.9042
Mygalomorpheae	Stasimopidae	Stasimopus	maraisi	MK923779	MK923890	MK935588	08STAS01	NCA 2017/1855	South Africa, Northern Cape,Victoria West, 4.9km N; Ubuntu, 2.3km NW; BioGaps site 3120_2305	-31.3596,23.1160
Mygalomorpheae	Stasimopidae	Stasimopus	maraisi	MK923780	MK923891	MK935589	08STAS03	NCA 2017/1857	South Africa, Northern Cape,Victoria West, 4.9km N; Ubuntu, 2.3km NW; BioGaps site 3120_2305	-31.3596,23.1160
Mygalomorpheae	Stasimopidae	Stasimopus	maraisi	MK923781	MK923892	MK935590	08STAS04	NCA 2017/1858	South Africa, Northern Cape,Victoria West, 4.9km N; Ubuntu, 2.3km NW; BioGaps site 3120_2305	-31.3596,23.1160
Mygalomorpheae	Stasimopidae	Stasimopus	maraisi	MK923782	MK923893	MK935591	08STAS05	NCA 2017/1859	South Africa, Northern Cape,Victoria West, 4.9km N; Ubuntu, 2.3km NW; BioGaps site 3120_2305	-31.3596,23.1160
Mygalomorpheae	Stasimopidae	Stasimopus	maraisi	MK923783	MK923894	MK935592	09STAS01	NCA 2017/1861	South Africa, Northern Cape, Victoria West, 42km NW; Sandkop, 3.6km WSW; BioGaps site 3105_2245	-31.1450,22.7979
Mygalomorpheae	Stasimopidae	Stasimopus	maraisi	MK923784	MK923895	MK935593	09STAS02	NCA 2017/1862	South Africa, Northern Cape, Victoria West, 42km NW; Sandkop, 3.6km WSW; BioGaps site 3105_2245	-31.1450,22.7979
Mygalomorpheae	Stasimopidae	Stasimopus	maraisi	---	MK923896	MK935594	10ASTAS01	NCA 2017/1865	South Africa, Northern Cape, Carnarvon, 45km SSE; Soutpoort se Koppies; BioGaps site 3120_2215	-31.3436,22.3014
Mygalomorpheae	Stasimopidae	Stasimopus	maraisi	MK923785	MK923897	MK935595	11STAS01	NCA 2017/1866	South Africa, Northern Cape, Williston, 44km WNW; Loskop, 3.9km WNW; near BioGaps site 3110_2030	-31.2242,20.4768
Mygalomorpheae	Stasimopidae	Stasimopus	leipoldti	MK923786	MK923898	---	13STAS01	NCA 2017/1870	South Africa, Northern Cape, Laingsburg, 72km NW;Vinkekuil, 2.3km NNW; near BioGaps site 3240_2020	-32,6634, 20,4098
Mygalomorpheae	Stasimopidae	Stasimopus	leipoldti	MK923787	MK923899	MK935596	13STAS02	NCA 2017/1871	South Africa, Northern Cape, Laingsburg, 72km NW;Vinkekuil, 2.3km NNW; near BioGaps site 3240_2020	-32,6634, 20,4098
Mygalomorpheae	Stasimopidae	Stasimopus	maraisi	MK923788	---	MK935597	16ASTAS01	NCA 2017/1874	South Africa, Northern Cape, Fraserburg, 1km SW; near BioGaps site 3155_2125	-31.9253,21.5060
Mygalomorpheae	Stasimopidae	Stasimopus	maraisi	MK923789	MK923900	---	16BSTAS01	NCA 2017/1875	South Africa, Northern Cape, Fraserburg, 4.9km NE, along Soutrivier; near BioGaps site 3155_2125	-31.8841,21.5483
Mygalomorpheae	Stasimopidae	Stasimopus	maraisi	MK923790	MK923901	MK935598	16BSTAS02	NCA 2017/1876	South Africa, Northern Cape, Fraserburg, 4.9km NE, along Soutrivier; near BioGaps site 3155_2125	-31.8841,21.5483
Mygalomorpheae	Stasimopidae	Stasimopus	maraisi	MK923791	MK923902	---	18BSTAS01	NCA 2017/1882	South Africa, Western Cape, Beaufort West, 44km WSW; Farm Rietkuil; BioGaps site 3225_2205	-32.4409,22.1260
Mygalomorpheae	Stasimopidae	Stasimopus	maraisi	MK923792	MK923903	MK935599	18BSTAS02	NCA 2017/1883	South Africa, Western Cape, Beaufort West, 44km WSW; Farm Rietkuil; BioGaps site 3225_2205	-32.4409,22.1260
Mygalomorpheae	Stasimopidae	Stasimopus	maraisi	MK923793	MK923904	MK935600	18BSTAS03	NCA 2017/1884	South Africa, Western Cape, Beaufort West, 44km WSW; Farm Rietkuil; BioGaps site 3225_2205	-32.4409,22.1260
Mygalomorpheae	Stasimopidae	Stasimopus	maraisi	MK923794	MK923905	MK935601	19STAS01	NCA 2017/1885	South Africa, Western Cape, Prince Albert, 40km NE; Farm Kleinwaterval; BioGaps site 3255_2220	-32.9590,22.3242
Mygalomorpheae	Stasimopidae	Stasimopus	maraisi	MK923795	MK923906	---	19STAS02	NCA 2017/1886	South Africa, Western Cape, Prince Albert, 40km NE; Farm Kleinwaterval; BioGaps site 3255_2220	-32.9590,22.3242
Mygalomorpheae	Stasimopidae	Stasimopus	maraisi	MK923796	MK923907	---	20BSTAS01	NCA 2017/1887	South Africa, Eastern Cape, Willowmore, 59km NNW; Farm Upper Bush Dove River; BioGaps site 3245_2315	-32.7841,23.3220
Mygalomorpheae	Stasimopidae	Stasimopus	hamartia	MK923797	MK923908	MK935602	21STAS01	NCA 2017/1888	South Africa, Eastern Cape, Willowmore, 88km N; Farm Kariegastontein; BioGaps site 3225_2335	-32.5015,23.5935
Mygalomorpheae	Stasimopidae	Stasimopus	hamartia	MK923798	MK923909	MK935603	21STAS02	NCA 2017/1889	South Africa, Eastern Cape, Willowmore, 88km N; Farm Kariegastontein; BioGaps site 3225_2335	-32.5015,23.5935
Mygalomorpheae	Stasimopidae	Stasimopus	hamartia	MK923799	MK923910	MK935604	21STAS03	NCA 2017/1890	South Africa, Eastern Cape, Willowmore, 88km N; Farm Kariegastontein; BioGaps site 3225_2335	-32.5015,23.5935
Mygalomorpheae	Stasimopidae	Stasimopus	hamartia	MK923800	MK923911	MK935605	21STAS04	NCA 2017/1891	South Africa, Eastern Cape, Willowmore, 88km N; Farm Kariegastontein; BioGaps site 3225_2335	-32.5015,23.5935
Mygalomorpheae	Stasimopidae	Stasimopus	hamartia	---	MK923912	MK935606	21STAS05	NCA 2017/1892	South Africa, Eastern Cape, Willowmore, 88km N; Farm Kariegastontein; BioGaps site 3225_2335	-32.5015,23.5935
Mygalomorpheae	Stasimopidae	Stasimopus	sp.	MK923801	MK923913	MK935607	22STAS01	NCA 2017/1897	South Africa, Eastern Cape, Graaff Reinet, 49km N; Farm Doornberg, 2.7km NNW; BioGaps site 3145_2430	-31.8176,24.4667
Mygalomorpheae	Stasimopidae	Stasimopus	sp.	MK923802	MK923914	---	23STAS01	NCA 2017/1899	South Africa, Eastern Cape, Graaff Reinet, 24km ENE; Farm Opreisfontein; BioGaps site 3210_2445	-32.2012,24.7795
Mygalomorpheae	Stasimopidae	Stasimopus	astutus	MK923803	MK923915	MK935608	24STAS01	NCA 2017/1903	South Africa, Eastern Cape, Jansenville, 28km ESE; Farm Welbevonde; BioGaps site 3300_2455	-33.0529,24.9454
Mygalomorpheae	Stasimopidae	Stasimopus	astutus	MK923804	MK923916	MK935609	25BSTAS01	NCA 2017/1906	South Africa, Eastern Cape, Somerset East, 47km NW; Farm Kleinplaas; BioGaps site 3230_2510	-32.4865,25.1753
Mygalomorpheae	Stasimopidae	Stasimopus	astutus	MK923805	MK923917	MK935610	25BSTAS02	NCA 2017/1907	South Africa, Eastern Cape, Somerset East, 47km NW; Farm Kleinplaas; BioGaps site 3230_2510	-32.4865,25.1753
Mygalomorpheae	Stasimopidae	Stasimopus	erythrognathus	MK923806	MK923918	---	30ASTAS01	NCA 2017/1913	South Africa, Eastern Cape, Tarkastad, 15km NW; Hoogstede, 3.2km NE; BioGaps site 3150_2605	-31.9056,26.1513
Mygalomorpheae	Stasimopidae	Stasimopus	erythrognathus	MK923807	MK923919	MK935611	30BSTAS01	NCA 2017/1914	South Africa, Eastern Cape, Tarkastad, 15km NW; Hoogstede, 3.2km NE; BioGaps site 3150_2605	-31.8815,26.1673
Mygalomorpheae	Stasimopidae	Stasimopus	sp.	MK923861	---	---	NCRASTAS01	NCA 2017/1915	South Africa, Eastern Cape, Cradock, 10.5km NW; Farm De Rietfontyn, 2.1km W	-32.0955,25.5422
Mygalomorpheae	Stasimopidae	Stasimopus	erythrognathus	MK923862	MK923975	MK935675	NCRASTAS02	NCA 2017/1916	South Africa, Eastern Cape, Cradock, 10.5km NW; Farm De Rietfontyn, 2.1km W	-32.0955,25.5422
Mygalomorpheae	Stasimopidae	Stasimopus	sp.	MK923863	---	MK935676	NCRASTAS03	NCA 2017/1917	South Africa, Eastern Cape, Cradock, 10.5km NW; Farm De Rietfontyn, 2.1km W	-32.0955,25.5422
Mygalomorpheae	Stasimopidae	Stasimopus	venterstadensis	MK923808	MK923920	MK935612	31STAS01	NCA 2019/608	South Africa, Eastern Cape, Kleinvie, ca. 14km S of Venterstad, near Biogaps site 3055_2540	-30.9077, 25.7738
Mygalomorpheae	Stasimopidae	Stasimopus	venterstadensis	---	---	MK935613	31STAS02	NCA 2019/609	South Africa, Eastern Cape, Kleinvie, ca. 14km S of Venterstad, near Biogaps site 3055_2540	-30.9077, 25.7738
Mygalomorpheae	Stasimopidae	Stasimopus	venterstadensis	MK923809	---	MK935614	31STAS03	NCA 2019/610	South Africa, Eastern Cape, Kleinvie, ca. 14km S of Venterstad, near Biogaps site 3055_2540	-30.9077, 25.7738
Mygalomorpheae	Stasimopidae	Stasimopus	sp.	MK923810	MK923921	MK935615	32STAS01	NCA 2019/603	South Africa, Eastern Cape, Grootdam, 18km WSW Molteno, Biogaps site 3125_2610	-31.4853, 26.2020
Mygalomorpheae	Stasimopidae	Stasimopus	erythrognathus	MK923811	---	MK935616	33STAS01	NCA 2019/625	South Africa, Eastern Cape, Farm Weltevreden, 22km NNW Queenstown, Biogaps site 3140_2640	-31.7205, 26.7641
Mygalomorpheae	Stasimopidae	Stasimopus	erythrognathus	---	---	MK935617	33STAS02	NCA 2019/626	South Africa, Eastern Cape, Farm Weltevreden, 22km NNW Queenstown, Biogaps site 3140_2640	-31.7205, 26.7641
Mygalomorpheae	Stasimopidae	Stasimopus	erythrognathus	MK923812	---	MK935618	33STAS03	NCA 2019/627	South Africa, Eastern Cape, Farm Weltevreden, 22km NNW Queenstown, Biogaps site 3140_2640	-31.7205, 26.7641
Mygalomorpheae	Stasimopidae	Stasimopus	erythrognathus	MK923813	MK923922	MK935619	33STAS04	NCA 2019/628	South Africa, Eastern Cape, Farm Weltevreden, 22km NNW Queenstown, Biogaps site 3140_2640	-31.7205, 26.7641
Mygalomorpheae	Stasimopidae	Stasimopus	sp.	MK923814	MK923923	MK935620	35STAS01	NCA 2019/620	South Africa, Eastern Cape, Rietrivier, 2.4km NE, 32km SSE Cradock, near Biogaps site 3225_2540	-32.4223, 25.7794
Mygalomorpheae	Stasimopidae	Stasimopus	sp.	MK923815	MK923924	MK935621	35STAS02	NCA 2019/621	South Africa, Eastern Cape, Rietrivier, 2.4km NE, 32km SSE Cradock, near Biogaps site 3225_2540	-32.4223, 25.7794
Mygalomorpheae	Stasimopidae	Stasimopus	sp.	MK923816	MK923925	---	35STAS03	NCA 2019/622	South Africa, Eastern Cape, Rietrivier, 2.4km NE, 32km SSE Cradock, near Biogaps site 3225_2540	-32.4223, 25.7794
Mygalomorpheae	Stasimopidae	Stasimopus	sp.	---	MK923926	MK935622	35STAS04	NCA 2019/623	South Africa, Eastern Cape, Rietrivier, 2.4km NE, 32km SSE Cradock, near Biogaps site 3225_2540	-32.4223, 25.7794
Mygalomorpheae	Stasimopidae	Stasimopus	finni	MK923817	---	MK935623	36STAS01	NCA 2019/605	South Africa, Eastern Cape, 2.2km SW Farm Bloemhof, 25km SSE Somerset East, Biogaps site 3255_2535	-32.9386, 25.6612
Mygalomorpheae	Stasimopidae	Stasimopus	theaei	MK923818	---	MK935624	36STAS02	NCA 2019/606	South Africa, Eastern Cape, 2.2km SW Farm Bloemhof, 25km SSE Somerset East, Biogaps site 3255_2535	-32.9386, 25.6612
Mygalomorpheae	Stasimopidae	Stasimopus	astutus	MK923819	---	MK935625	37ASTAS01	NCA 2019/638	South Africa, Eastern Cape, Farm Witgatboom, ca. 30km SSE Aberdeen, near Biogaps site 3245_2405	-32.7379, 24.1273
Mygalomorpheae	Stasimopidae	Stasimopus	astutus	MK923820	MK923927	MK935626	37BSTAS01	NCA 2019/635	South Africa, Eastern Cape, Farm Vlakfontein, ca. 30km SSE Aberdeen, near Biogaps site 3245_2405	-32.7043, 24.1109
Mygalomorpheae	Stasimopidae	Stasimopus	dylani	MK923821	MK923928	MK935627	38BSTAS01	NCA 2019/676	South Africa, Eastern Cape, Farm Vleikuil, 39km NW Willowmore.	-33.0423, 23.1958
Mygalomorpheae	Stasimopidae	Stasimopus	maraisi	MK923822	MK923929	MK935628	38BSTAS02	NCA 2019/677	South Africa, Eastern Cape, Farm Vleikuil, 39km NW Willowmore.	-33.0423, 23.1958
Mygalomorpheae	Stasimopidae	Stasimopus	hamartia	MK923823	MK923930	MK935629	39STAS01	NCA 2019/660	South Africa, Western Cape, Farm Tulpleegte, 33km SSE Beaufort West, Biogaps site 3235_2240	-32.6422, 22.6914
Mygalomorpheae	Stasimopidae	Stasimopus	hamartia	MK923824	MK923931	MK935630	39STAS02	NCA 2019/661	South Africa, Western Cape, Farm Tulpleegte, 33km SSE Beaufort West, Biogaps site 3235_2240	-32.6422, 22.6914
Mygalomorpheae	Stasimopidae	Stasimopus	maraisi	MK923825	MK923932	MK935631	41STAS01	NCA 2019/636	South Africa, Northern Cape, Farm Draai Drift, 65km WNW Beaufort West, Biogaps site 3210_2150	-32.2316, 21.9118
Mygalomorpheae	Stasimopidae	Stasimopus	maraisi	MK923826	MK923933	MK935632	41STAS02	NCA 2019/637	South Africa, Northern Cape, Farm Draai Drift, 65km WNW Beaufort West, Biogaps site 3210_2150	-32.2316, 21.9118
Mygalomorpheae	Stasimopidae	Stasimopus	maraisi	MK923827	MK923934	MK935633	41STAS03	NCA 2019/683	South Africa, Northern Cape, Farm Draai Drift, 65km WNW Beaufort West, Biogaps site 3210_2150	-32.2316, 21.9118
Mygalomorpheae	Stasimopidae	Stasimopus	maraisi	MK923828	MK923935	MK935634	41STAS04	NCA 2019/684	South Africa, Northern Cape, Farm Draai Drift, 65km WNW Beaufort West, Biogaps site 3210_2150	-32.2316, 21.9118
Mygalomorpheae	Stasimopidae	Stasimopus	sp.	MK923829	MK923936	MK935635	42STAS01	NCA 2019/690	South Africa, Western Cape, Wemmersgatleegte, 83km W Beaufort West, Biogaps site 3215_2140	-32.3070, 21.7024
Mygalomorpheae	Stasimopidae	Stasimopus	sp.	MK923830	MK923937	MK935636	42STAS02	NCA 2019/691	South Africa, Western Cape, Wemmersgatleegte, 83km W Beaufort West, Biogaps site 3215_2140	-32.3070, 21.7024
Mygalomorpheae	Stasimopidae	Stasimopus	sp.	MK923831	MK923938	MK935637	42STAS03	NCA 2019/692	South Africa, Western Cape, Wemmersgatleegte, 83km W Beaufort West, Biogaps site 3215_2140	-32.3070, 21.7024
Mygalomorpheae	Stasimopidae	Stasimopus	sp.	MK923832	MK923939	MK935638	42STAS04	NCA 2019/693	South Africa, Western Cape, Wemmersgatleegte, 83km W Beaufort West, Biogaps site 3215_2140	-32.3070, 21.7024
Mygalomorpheae	Stasimopidae	Stasimopus	sp.	---	MK923940	MK935639	43STAS01	NCA 2019/678	South Africa, Northern Cape, Farm Driefontein, ca. 47km SW Fraserburg, Biogaps site 3215_2115	-32.2952, 21.2893
Mygalomorpheae	Stasimopidae	Stasimopus	sp.	MK923833	MK923941	MK935640	44ASTAS01	NCA 2019/662	South Africa, Northern Cape, Farm Portugalsrivier, ca. 25km SE Sutherland, Biogaps site 3230_2050	-32.5141, 20.8949
Mygalomorpheae	Stasimopidae	Stasimopus	maraisi	MK923834	MK923942	MK935641	47STAS01	NCA 2019/630	South Africa, Northern Cape, Arendsfonteinrivier, 51km SSW Williston, near Biogaps site 3150_2045	-31.7863, 20.7857
Mygalomorpheae	Stasimopidae	Stasimopus	maraisi	MK923835	MK923943	MK935642	47STAS02	NCA 2019/631	South Africa, Northern Cape, Arendsfonteinrivier, 51km SSW Williston, near Biogaps site 3150_2045	-31.7863, 20.7857
Mygalomorpheae	Stasimopidae	Stasimopus	maraisi	MK923836	MK923944	MK935643	47STAS03	NCA 2019/632	South Africa, Northern Cape, Arendsfonteinrivier, 51km SSW Williston, near Biogaps site 3150_2045	-31.7863, 20.7857
Mygalomorpheae	Stasimopidae	Stasimopus	sp.	MK923837	MK923945	MK935644	47STAS04	NCA 2019/633	South Africa, Northern Cape, Arendsfonteinrivier, 51km SSW Williston, near Biogaps site 3150_2045	-31.7863, 20.7857
Mygalomorpheae	Stasimopidae	Stasimopus	sp.	MK923838	MK923946	MK935645	47STAS05	NCA 2019/634	South Africa, Northern Cape, Arendsfonteinrivier, 51km SSW Williston, near Biogaps site 3150_2045	-31.7863, 20.7857
Mygalomorpheae	Stasimopidae	Stasimopus	maraisi	MK923839	---	MK935646	50STAS01	NCA 2019/689	South Africa, Northern Cape, Bakenskop, 57km SW Carnarvon, btw Williston and Loxton, Biogaps site 3120_2140	-31.3530, 21.7433
Mygalomorpheae	Stasimopidae	Stasimopus	maraisi	MK923840	MK923947	MK935647	51STAS01	NCA 2019/640	South Africa, Western Cape, Basterspoortseleegte, ca. 30km SSW Loxton, near Biogaps site 3140_2210	-31.7377, 22.2649
Mygalomorpheae	Stasimopidae	Stasimopus	maraisi	MK923841	MK923948	MK935648	51STAS02	NCA 2019/685	South Africa, Western Cape, Basterspoortseleegte, ca. 30km SSW Loxton, near Biogaps site 3140_2210	-31.7377, 22.2649
Mygalomorpheae	Stasimopidae	Stasimopus	maraisi	MK923842	MK923949	MK935649	51STAS03	NCA 2019/686	South Africa, Western Cape, Basterspoortseleegte, ca. 30km SSW Loxton, near Biogaps site 3140_2210	-31.7377, 22.2649
Mygalomorpheae	Stasimopidae	Stasimopus	maraisi	MK923843	MK923950	MK935650	52STAS01	NCA 2019/688	South Africa, Western Cape, Matjiesfontein, 46km NW Beaufort West, along main road ca. 7km NW of farm gate	-32.0113, 22.3050
Mygalomorpheae	Stasimopidae	Stasimopus	astutus	MK923844	---	MK935651	53STAS01	NCA 2019/647	South Africa, Western Cape, Waterkloof, ca. 25km due SSW Murraysburg, west side of road, near Biogaps site 3210_2345	-32.1873, 23.6688
Mygalomorpheae	Stasimopidae	Stasimopus	maraisi	---	MK923951	MK935652	53STAS02	NCA 2019/648	South Africa, Western Cape, Waterkloof, ca. 25km due SSW Murraysburg, west side of road, near Biogaps site 3210_2345	-32.1873, 23.6688
Mygalomorpheae	Stasimopidae	Stasimopus	astutus	MK923845	MK923952	MK935653	53STAS03	NCA 2019/649	South Africa, Western Cape, Waterkloof, ca. 25km due SSW Murraysburg, west side of road, near Biogaps site 3210_2345	-32.1873, 23.6688
Mygalomorpheae	Stasimopidae	Stasimopus	astutus	MK923846	MK923953	MK935654	53STAS04	NCA 2019/650	South Africa, Western Cape, Waterkloof, ca. 25km due SSW Murraysburg, west side of road, near Biogaps site 3210_2345	-32.1873, 23.6688
Mygalomorpheae	Stasimopidae	Stasimopus	astutus	---	MK923954	MK935655	53STAS05	NCA 2019/651	South Africa, Western Cape, Waterkloof, ca. 25km due SSW Murraysburg, west side of road, near Biogaps site 3210_2345	-32.1873, 23.6688
Mygalomorpheae	Stasimopidae	Stasimopus	maraisi	MK923847	MK923955	MK935656	55BSTAS01	NCA 2019/680	South Africa, Western Cape, Gabrielspruit, 44km SE Victoria West, 2.7km NW of N1/R63 junction, Biogaps site 3140_2320	-31.7113, 23.4146
Mygalomorpheae	Stasimopidae	Stasimopus	teras	MK923848	MK923956	MK935657	56STAS01	NCA 2019/643	South Africa, Northern Cape, 3.4km SSW Sandkop, 44km ESE Victoria West, Biogaps site 3125_2330	-31.4965, 23.5597
Mygalomorpheae	Stasimopidae	Stasimopus	maraisi	---	MK923957	MK935658	57STAS01	NCA 2019/681	South Africa, Northern Cape, 2.0km SSW Geswindspuntkop, on E side of main road, ca. 13km SW Richmond, near Biogaps site 4143	-31.5267,23.9064
Mygalomorpheae	Stasimopidae	Stasimopus	schrieneri	MK923849	MK923958	MK935659	58STAS01	NCA 2019/671	South Africa, Northern Cape, Farm Auguskraal, ca. 40km SE Richmond, near Biogaps site 3135_2410	-31.6743, 24.2243
Mygalomorpheae	Stasimopidae	Stasimopus	schrieneri	MK923850	MK923959	MK935660	58STAS02	NCA 2019/672	South Africa, Northern Cape, Farm Auguskraal, ca. 40km SE Richmond, near Biogaps site 3135_2410	-31.6743, 24.2243
Mygalomorpheae	Stasimopidae	Stasimopus	schrieneri	MK923851	MK923960	MK935661	58STAS03	NCA 2019/673	South Africa, Northern Cape, Farm Auguskraal, ca. 40km SE Richmond, near Biogaps site 3135_2410	-31.6743, 24.2243
Mygalomorpheae	Stasimopidae	Stasimopus	unispinosus	---	MK923961	MK935662	59ASTAS01	NCA 2019/654	South Africa, Northern Cape, ca. 6.6km ENE Hanover, 3km along R389 Noupoort, N side of road	-31.0573, 24.5152
Mygalomorpheae	Stasimopidae	Stasimopus	unispinosus	---	MK923962	MK935663	59ASTAS02	NCA 2019/655	South Africa, Northern Cape, ca. 6.6km ENE Hanover, 3km along R389 Noupoort, N side of road	-31.0573, 24.5152
Mygalomorpheae	Stasimopidae	Stasimopus	unispinosus	---	MK923963	MK935664	59BSTAS01	NCA 2019/617	South Africa, Northern Cape, E side of Spitskop, ca. 3.5km NE Hanover, 1.8km along R389 Philipstown, E side of road	-31.0439, 24.4689
Mygalomorpheae	Stasimopidae	Stasimopus	ignis	MK923852	MK923964	MK935665	59BSTAS02	NCA 2019/653	South Africa, Northern Cape, E side of Spitskop, ca. 3.5km NE Hanover, 1.8km along R389 Philipstown, E side of road	-31.0439, 24.4689
Mygalomorpheae	Stasimopidae	Stasimopus	erythrognathus	---	MK923965	MK935666	60STAS01	NCA 2019/645	South Africa, Eastern Cape, 2.7km SSE Kambrokop, between Middelburg and Steynsburg.	-31.3330, 25.4126
Mygalomorpheae	Stasimopidae	Stasimopus	erythrognathus	MK923853	MK923966	MK935667	60STAS02	NCA 2019/665	South Africa, Eastern Cape, 2.7km SSE Kambrokop, between Middelburg and Steynsburg.	-31.3330, 25.4126
Mygalomorpheae	Stasimopidae	Stasimopus	erythrognathus	MK923854	MK923967	MK935668	60STAS03	NCA 2019/666	South Africa, Eastern Cape, 2.7km SSE Kambrokop, between Middelburg and Steynsburg.	-31.3330, 25.4126
Mygalomorpheae	Stasimopidae	Stasimopus	erythrognathus	---	MK923968	MK935669	ELKSTAS01	NCA 2019/611	South Africa, Eastern Cape, Farm Elandskuil, road to farmhouse	-31.4612, 25.8265
Mygalomorpheae	Stasimopidae	Stasimopus	erythrognathus	MK923855	MK923969	MK935670	ELKSTAS03	NCA 2019/613	South Africa, Eastern Cape, Farm Elandskuil, road to farmhouse	-31.4612, 25.8265
Mygalomorpheae	Stasimopidae	Stasimopus	erythrognathus	MK923856	MK923970	---	ELKSTAS04	NCA 2019/614	South Africa, Eastern Cape, Farm Elandskuil, road to farmhouse	-31.4612, 25.8265
Mygalomorpheae	Stasimopidae	Stasimopus	erythrognathus	MK923857	MK923971	MK935671	ELKSTAS05	NCA 2019/615	South Africa, Eastern Cape, Farm Elandskuil, road to farmhouse	-31.4612, 25.8265
Mygalomorpheae	Stasimopidae	Stasimopus	karooensis	MK923858	MK923972	MK935672	ELKSTAS06	NCA 2019/616	South Africa, Eastern Cape, Farm Elandskuil, road to farmhouse	-31.4612, 25.8265
Mygalomorpheae	Stasimopidae	Stasimopus	dylani	MK923859	MK923973	MK935673	FRESTAS01	NCA 2019/663	South Africa, Western Cape, Farm Brookfield, ca. 9km N Murraysburg, on farm entry road ca. 1.5km from farmhouse.	-31.8884, 23.7310
Mygalomorpheae	Stasimopidae	Stasimopus	dylani	MK923860	MK923974	MK935674	FRESTAS02	NCA 2019/664	South Africa, Western Cape, Farm Brookfield, ca. 9km N Murraysburg, on farm entry road ca. 1.5km from farmhouse.	-31.8884, 23.7310
Mygalomorpheae	Stasimopidae	Stasimopus	ignis	MK923866	MK923976	MK935680	STHSTAS01	NCA 2019/642	South Africa, Northern Cape, Farm Toonbothasfontein, ca. 5km SE Richmond, at main farm house	-31.4412, 23.9851
Mygalomorpheae	Stasimopidae	Stasimopus	karooensis	MK923864	---	MK935677	SAMC7293	SAMC7293	Pearston, Plains of Camdeboo Game Reserve	-32.5339, 25.2378
Mygalomorpheae	Stasimopidae	Stasimopus	hewitti	---	---	MK935678	SH01	NCA 2019/695	IE12-127, South Africa, Gauteng, Wonderboom Distr. ca. 2km S of Mogogelo township, ca. 5km NE of Tswaing Nature Reserve, between road and floodplain, 1100masl, Low, closed Acacia woodland on compacted, grey sandy clay soil, 2012/10/18 - 2012/11/09, I. Engelbrecht (GDACE); M. Baloyi (GDACE); R. Koko (GDACE); A. Mputhi (GDACE), Pitfall trap arrays	-25.38106, 28.14217
Mygalomorpheae	Stasimopidae	Stasimopus	hewitti	MK923865	---	MK935679	SH02	NCA 2019/696	IE12-127, South Africa, Gauteng, Wonderboom Distr. ca. 2km S of Mogogelo township, ca. 5km NE of Tswaing Nature Reserve, between road and floodplain, 1100masl, Low, closed Acacia woodland on compacted, grey sandy clay soil, 2012/10/18 - 2012/11/09, I. Engelbrecht (GDACE); M. Baloyi (GDACE); R. Koko (GDACE); A. Mputhi (GDACE), Pitfall trap arrays	-25.38106, 28.14218
Mygalomorpheae	Stasimopidae	Stasimopus	dylani	MK923867	---	MK935682	SUOJ01	NCA 2019/697	South Africa, Eastern cape, Farm Osplaat, 18km WNW Jansenville.	-32.8772, 24.4952
Mygalomorpheae	Stasimopidae	Stasimopus	dylani	MK923868	---	---	SUOJ02	NCA 2019/698	South Africa, Eastern cape, Farm Osplaat, 18km WNW Jansenville.	-32.8772, 24.4953
Mygalomorpheae	Stasimopidae	Stasimopus	dylani	MK923869	---	MK935683	SUOJ03	NCA 2019/699	South Africa, Eastern cape, Farm Osplaat, 18km WNW Jansenville.	-32.8772, 24.4954
Mygalomorpheae	Stasimopidae	Stasimopus	mandelai	MK923870	---	MK935684	SUOJ04	NCA 2019/700	South Africa, Eastern cape, Farm Osplaat, 18km WNW Jansenville.	-32.8772, 24.4955
Mygalomorpheae	Stasimopidae	Stasimopus	mandelai	MK923871	---	MK935685	SUOJ05	NCA 2019/701	South Africa, Eastern cape, Farm Osplaat, 18km WNW Jansenville.	-32.8772, 24.4956
Mygalomorpheae	Stasimopidae	Stasimopus	dylani	MK923872	---	MK935686	SUOJ06	NCA 2019/702	South Africa, Eastern cape, Farm Osplaat, 18km WNW Jansenville.	-32.8772, 24.4957
Mygalomorpheae	Stasimopidae	Stasimopus	astutus	MK923873	---	MK935687	SUOJ07	NCA 2019/703	South Africa, Eastern cape, Farm Osplaat, 18km WNW Jansenville.	-32.8772, 24.4958
Mygalomorpheae	Stasimopidae	Stasimopus	cf. rufidens	---	---	MK935681	SUH01	NCA 2019/704	South Africa, KwaZulu-Natal, Ukuwela, Hhluhluwe
