# Supplementary material for: The Phylogeography and Diversification of an Endemic Trapdoor Spider Genus, Stasimopus Simon 1892 (Araneae, Mygalomorphae, Stasimopidae) in the Karoo, South Africa
Source: Ecol Evol. 2024 Nov 24;14(11):e70621. doi: 10.1002/ece3.70621 (PMC11586105; doi:10.1002/ece3.70621)
Supplement: Supplementary file 3 — Table S5 [file ECE3-14-e70621-s003.xlsx]

## Sheet: Sheet1
Infraorder	Family	Genus	Species	CO1	Efɣ-1	16S	Voucher codes	Museum Voucher	Locality	Coordinates	Reference
Mygalomorpheae	Ctenizidae	Cyrtocarenum	grajum	KU854158	KU854191	KU854101	---	---	GREECE, Taygetos Mt., Peloponnese	---	(Kornilios et al., 2016)
Mygalomorpheae	Ctenizidae	Cteniza	moggridgei	---	KF471462	---	CRBAMM000793	Z627	FRANCE: Monti, Sospel	N43.82472 E7.48162	(Opatova et al., 2013)
Mygalomorpheae	Bemmeridae	Homostola	sp.	---	JQ358724	---	---	EF-1ɣ: MY 0500	---	---	(Bond et al., 2012)
Mygalomorpheae	Bemmeridae	Homostola	pardalina	---	JQ358746	KY15815	16S: ARAMY000530; EF-1ɣ: MY 0530	AUM MY530	SOUTH AFRICA, Mpumalanaga Province	16S: 26º10'38.64''S, 31º13'00.84''E; S26.1774 E31.2169	(Wheeler et al., 2016); EF-1ɣ :(Bond et al., 2012)
Mygalomorpheae	Hexathelidae	Bymainiella	terraereginae	KY017749	---	KY015907	ARAMY002045	AUM MY2045	AUSTRALIA, Queensland, Lamington National Park.	---	(Wheeler et al., 2016)
Mygalomorpheae	Hexathelidae	Mediothele	australis	KY017751	---	KY015909	ARAMR000287	MACN	CHILE, Araucania (Reg. IX), Malleco Prov., Mt. Nat. Contulmo.	---	(Wheeler et al., 2016)
Mygalomorpheae	Hexathelidae	Paraembolides	cannoni	KY017752	---	KY015910	ARAMY002083	AUM MY2083	AUSTRALIA, Queensland, Binna Burra, Lamington Nat. Park	---	(Wheeler et al., 2016)
Mygalomorpheae	Nemesiidae	Calisoga	longitarsis	---	DQ680314	KY015979	16S: ARAMY000281; EF-1ɣ: MY77	16S: AUM MY281	USA, California, vic Mariposa	16S: 37º30'14.04''N, 119º59'38.76''W	(Wheeler et al., 2016); EF-1ɣ: (Ayoub et al., 2007)
Mygalomorpheae	Nemesiidae	Iberesia	brauni	---	KX418046	KX418441	CRBAAP000087	H10	SPAIN, Balearic Islands, Majorca rd. Orient to Banyola; red. Slopes	39.7271N, 2.7342E	(Mora et al., 2017)
Mygalomorpheae	Nemesiidae	Iberesia	machadoi	KR182534	KR182476	---	MY1008	---	---	---	(Leavitt et al., 2015)
Mygalomorpheae	Nemesiidae	Nemesia	bristowei	---	KX418049	KX418375	CRBAAP000053	H128	SPAIN, Balearic Islands, Majorca, Can Planiol, MA-10 Deia-Andratx, after Valldemossa crossrd, rd. slope	39.6889 N, 2.5775 E	(Mora et al., 2017)
Mygalomorpheae	Nemesiidae	Nemesia	carminans	---	KX418072	KX418413	CRBAMM000844	RA191	FRANCE: Provence-Alpes-Cote d'AzurFontvielle, PN des Alpilles	43.7592N, 4.6951E	(Mora et al., 2017)
